# Supplementary material for: Hydrogel-Encapsulated Heterogenous Mesoporous Resin Catalyst for In Situ Anti-Cancer Agent Production under Biological Conditions
Source: Biomolecules. 2022 Dec 1;12(12):1796. doi: 10.3390/biom12121796 (PMC9776059; doi:10.3390/biom12121796)
Supplement: Supplementary file 1 [file biomolecules-12-01796-s001.zip]

Archive with 1 entries (1 files):
- biomolecules-2006345-supplementary.pdf
